# Supplementary material for: Infant Formula Supplemented with Five Human Milk Oligosaccharides Shifts the Fecal Microbiome of Formula-Fed Infants Closer to That of Breastfed Infants
Source: Nutrients. 2023 Jul 10;15(14):3087. doi: 10.3390/nu15143087 (PMC10383262; doi:10.3390/nu15143087)
Supplement: Supplementary file 1 [file nutrients-15-03087-s001.zip]

Archive with 1 entries (1 files):
- supplementary information nutrients-2474467.pdf
